# Supplementary material for: Clinical and Inflammatory Determinants of Heart Failure Severity Following Myocardial Infarction: Implications for Post-Infarction Care
Source: J Cardiovasc Dev Dis. 2026 May 2;13(5):197. doi: 10.3390/jcdd13050197 (PMC13206775; doi:10.3390/jcdd13050197)
Supplement: Supplementary file 1 [file jcdd-13-00197-s001.zip]

Archive with 1 entries (1 files):
- jcdd-4186158-supplementary.pdf
